# Supplementary material for: The more we search, the more we find: discovering and expanding the biodiversity in the ring nematode genus Xenocriconemella De Grisse and Loof, 1965 (Nematoda: Criconematidae)
Source: Zoological Lett. 2024 Mar 25;10:8. doi: 10.1186/s40851-024-00230-3 (PMC10962084; doi:10.1186/s40851-024-00230-3)
Supplement: Supplementary file 1 — Additional file 1: Table S1. Measurements of several populations of Xenocriconemella macrodora De Grisse and Loof, 1965 from several countries. [file 40851_2024_230_MOESM1_ESM.xlsx]

## Sheet: Hoja1
Table S1. Populations of Xenocriconemella macrodora reported in several countries and used for morphometric comparissons with Iberian poputions of X. macrodora.
Traits	Type population	Raski & Golden, 1965 Paralectotypes	Raski & Golden, 1966	Hoffmann, 1973	Cordero et al., 2012	Thorne, 1961	Corbett, 1962	Edward & Misra, 1964	Heyns,1970	Peneva et al., 2000	Eroshenko, 1984	Liskova et al., 2004	Lübbers & Zell, 1989	Eskandari et al., 2007	De Grisse, 1969	Castillo et al., 1989	Escuer & Bello, 1996	Popovici, 1987	Choi & Jeon, 1995	Choi & Jeon, 1995	Choi & Jeon, 1995	Choi & Jeon, 1995	Cid Prado, 1993	Ganguly et al.2008	Ganguly et al.2008
	USA	USA	USA	USA	USA	Hetherlands	MALAWI	INDIA	SOUTH AFRICA	RUSSIA	RUSSIA	SLOVAK REPUBLIC	GERMANY	IRAN	BELGIUM	SPAIN	SPAIN	ROMANIA	KOREA	KOREA	KOREA	KOREA	MEXICO	INDIA	INDIA		macrodora
	USA01	USA01b	USA02	USA04	USA03	NED01	MAL01	INDEM	SAF01	RUS01	RUS03	SLV01	XEDGR	IRA01	BEL01	SPA01	SPA02	ROM01	KOR05	KOR06	KOR07	KOR08	MEX01	IND2	IND3	x	s.d.	min	Max
L	285	280	270	268	268	300	275	224	275	248	260	331	301	302	265	268	240	270	226	264	297	262	310	264	298	274.04	25.327	224	331	L
a	10.5	10.5	10.3	10	10	10.5	9.9	8.8	9	9.7	8.5	11.8	11.3	10	10.5	10.2	8.3	10	9.4	10.8	10.8	9.3	9.9	11.3	11	10.092	0.874605	8.3	11.8	a
b	2.2	2.3	2.2	2.3	2.4	2.2	2.25	2.8	2.3	2.3	3.7	2.3	2.8	2.4	2.4	2.3	2.5	2.4	2.3	2.4	2.2	2.2	2.6	2.3	2.3	2.414	0.314086	2.2	3.7	b
c	23.5	24.2	13	21	25.3	24	16.2	12.8	24.5	18.8	16	16.1	24.6	18.6	21.5	22.9	17	22.3	17.6	15.6	19.1	15.6	20	26.4	24.8	20.056	4.08474	12.8	26.4	c
V	90	91	91	91.3	92.5	90	89.5	91.5	91.5	88.7	89	89.1	89	89.1	90	91	89	88.1	89	89.7	90.3	91.4	91	88.8	90	90.06	1.13835	88.1	92.5	V
Stylet	110	107	98	96	90.5	102	102	83	97	92	87.5	110	113	99	92.5	94	85	87.2	86.2	84.5	107	100	92	84	99.4	95.952	8.96052	83	113	Stylet
R	108	102	104	105	101	106	107	110	108	108	110	118	147	114	110	108	105	107	107	104	105	101	108	113	109	109	8.82704	101	147	R
Rst	45	44	44	42	33	45	44	42	43	41	44	39	45	39	44	37	34	36	33	32	34	31	36	41	36	39.36	4.73357	31	45	Rst
ROes	50	49	49	47	46	49	49	47	48	49	42	44	59	49	52	46	47	45	44	43	45	42	48	52	49	47.6	3.64005	42	59	ROes
Rex	40	32	32	30	38	30	39	37	36	37	38	35	48	37	40	40	35	39	36	35	41	34	36	40	37	36.88	3.84404	30	48	Rex
RV	11	13	13	13	10	11	11	11	13	16	18	17	16	15	15	12	14	15	13	13	13	12	12	13	11	13.24	2.0672	10	18	RV
Ran	10	7	7	7	7	10	10	9	7	10	11	5	10	10	9	7	7	9	9	9	8	8	7	9	7	8.36	1.49666	5	11	Ran
Rvan	1	6	6	6	3	1	1	2	6	5	7	12	6	4	5	6	7	6	4	4	5	3	6	4	4	4.8	2.36291	1	12	Rvan
VL/VB	1.1	1.2	1	1.1	1	1.1	1.1	1	1.1	1.2	1.3	1.4	1.4	1.4	1.2	1.1	1	1.1	1.1	1.1	1.1	1.1	1.1	1.4	1.2	1.15833	0.131601	1	1.4	VL/VB
													X. degrissei
													synonymized by Sturhan, 2013. Nematology 15_505-506. 2013											X. pruni	X. pini
																								synonymized by Sturhan, 2013. Nematology 15_505-506. 2013
